# Supplementary material for: The Association of Procalcitonin and C-Reactive Protein with Bacterial Infections Acquired during Intensive Care Unit Stay in COVID-19 Critically Ill Patients
Source: Antibiotics (Basel). 2023 Oct 12;12(10):1536. doi: 10.3390/antibiotics12101536 (PMC10604665; doi:10.3390/antibiotics12101536)
Supplement: Supplementary file 1 [file antibiotics-12-01536-s001.zip]

Archive with 1 entries (1 files):
- antibiotics-2619142-supplementary.pdf
